# Supplementary material for: A new iguanodontian (Dinosauria: Ornithopoda) from the Early Cretaceous of Mongolia
Source: PeerJ. 2018 Aug 3;6:e5300. doi: 10.7717/peerj.5300 (PMC6078070; doi:10.7717/peerj.5300)
Supplement: Supplemental Information 1 [file peerj-06-5300-s001.nex]

#NEXUS

BEGIN DATA;
	DIMENSIONS  NTAX=26 NCHAR=108;
	FORMAT DATATYPE = STANDARD GAP = - MISSING = ? SYMBOLS = "  0 1 2 3";
	MATRIX
	Hypsilophodon      0000000000000000000000?0000000000000000000000000000000000000000000000000000000000000000000?00000000000000000
	Zalmoxes           ?0000000000000000?00?0?000000000000010101000100000000000010100000000000?0000?000000?00?????0000121?000000??0
	Tenontosaurus_     100100010001000000000000001000000?0000000?010000000000000??10000000000010000000000010000000000000001000000?0
	Dryosaurus         00010001000100000111(0 1)1?0001000001?0010000101100000000000?10100010000000?001000000?010000?0?00001110100000?00
	Camptosaurus       110100010001000000000000001000001?00101001011000000000000?01000100000010001010000001011110000001110100000010
	Iguanodon          110100010001000000000001001010011000100001011000000000100001010100000021001110000101011121100001111110100111
	Mantellisaurus     110100010001000000000001001010011000100001011000000000100001010100000021101110000101011121100001111110100111
	Ouranosaurus       11010001000100000010000100101001100010000111111000000010000101010000002110???0000101011121?00000111110100111
	Bolong             11010??1000110??00???????1?01?011?0??0??00011000000???100???1101000000210?10000????1001111100?0011??????01?1
	Jinzhousaurus      110?0??1000100010000000??2?01?????0010?????10?0000?????00001?1?11000????????????????????????????????????????
	Equijubus          11010??1000100000?000?0??2?01??010001000???1110?00??011001011100000000?1?01?????????????????????????????????
	Altirhinus         110?000100011?0000???????210101110011000??011001000?0?10000111011000002??????0000101001?11?000001?1110100??1
	Batyrosaurus       ??????????????000?0000?10??????1?0011?0?1?0110010001111?0?0?11012000012??????????10?0???11??????????????????
	Probactrosaurus    1101000?00010?000?0000010??01001110010?01?011001000111110?0011012100011??0???00001010?1?11?00000111110100??1
	Eolambia           ?101010?00010?????000?0?02??10011100?0?010???011000111??000011012100121?????????????0??????00??0?1????10????
	Protohadros        ?101010?0001000001???????210100111001010??0111110001111?010011012100120?????????????????????????????????????
	Shangmiaosaurus    ???????????????????????????010021????????????00100011?1?????21?121????0?????????????????????????????????????
	Bactrosaurus       1101010?000100000000000102101001120010001001100100011111110021012100120?001??10001010????1?00001111111211??2
	Levnesovia         ?????????????0000?0100010??01001120010?010???001???11?1?110??1012100120???????000???0??????00????????1?1???2
	Tethyshadros       11010?010001000000000?0??1?000?22?001010???1100101??11?111?120111100010101101101010102231210?10101111??0112?
	Telmatosaurus      1101010?00010?000?0000010210111?2?0?1?1010?1100100111222110021012100120?0????1?1??010????1??????1?111?21????
	Brachylophosaurus  111211110011100001001001121001122211111110111201111212221110221121112201011011111101022131111110101111211112
	Edmontosaurus      111211110011100001001001121001122211111110111201111212221110221121112201011011111101022131111110101111211112
	Parasaurolophus    111100111010111111101110221121222111111101111011112122211102211211122011110111111111221311111101111111211112
	Corythosaurus      111100011101011111110111022112122211111110111101111212221110221121112201111011111111122131111110111111211112
	Choyrodon          11011001000110000?1000110010100110011?01???100000001?010000121?12000010?????0000110????????????01??11120????

;
END;
