# Supplementary material for: A new iguanodontian (Dinosauria: Ornithopoda) from the Early Cretaceous of Mongolia
Source: PeerJ. 2018 Aug 3;6:e5300. doi: 10.7717/peerj.5300 (PMC6078070; doi:10.7717/peerj.5300)
Supplement: Supplemental Information 2 [file peerj-06-5300-s002.nex]

#NEXUS
[written Tue Jan 27 13:37:00 EST 2015 by Mesquite  version 3.01 (build 658) at PGLs-Mac-Pro.local/10.251.246.48]

BEGIN TAXA;
	TITLE Taxa;
	DIMENSIONS NTAX=26;
	TAXLABELS
		Hypsilophodon Zalmoxes Tenontosaurus_ Dryosaurus Camptosaurus Iguanodon Mantellisaurus Ouranosaurus Bolong Jinzhousaurus Equijubus Altirhinus Batyrosaurus Probactrosaurus Eolambia Protohadros Shangmiaosaurus Bactrosaurus Levnesovia Tethyshadros Telmatosaurus Brachylophosaurus Edmontosaurus Parasaurolophus Corythosaurus Choyrodon 
	;

END;


BEGIN CHARACTERS;
	TITLE  Character_Matrix;
	DIMENSIONS  NCHAR=108;
	FORMAT DATATYPE = STANDARD GAP = - MISSING = ? SYMBOLS = "  0 1 2 3";
	MATRIX
	Hypsilophodon      0000000000000000000000?0000000000000000000000000000000000000000000000000000000000000000000?00000000000000000
	Zalmoxes           ?0000000000000000?00?0?000000000000010101000100000000000010100000000000?0000?000000?00?????0000121?000000??0
	Tenontosaurus_     100100010001000000000000001000000?0000000?010000000000000??10000000000010000000000010000000000000001000000?0
	Dryosaurus         00010001000100000111(0 1)1?0001000001?0010000101100000000000?10100010000000?001000000?010000?0?00001110100000?00
	Camptosaurus       110100010001000000000000001000001?00101001011000000000000?01000100000010001010000001011110000001110100000010
	Iguanodon          110100010001000000000001001010011000100001011000000000100001010100000021001110000101011121100001111110100111
	Mantellisaurus     110100010001000000000001001010011000100001011000000000100001010100000021101110000101011121100001111110100111
	Ouranosaurus       11010001000100000010000100101001100010000111111000000010000101010000002110???0000101011121?00000111110100111
	Bolong             11010??1000110??00???????1?01?011?0??0??00011000000???100???1101000000210?10000????1001111100?0011??????01?1
	Jinzhousaurus      110?0??1000100010000000??2?01?????0010?????10?0000?????00001?1?11000????????????????????????????????????????
	Equijubus          11010??1000100000?000?0??2?01??010001000???1110?00??011001011100000000?1?01?????????????????????????????????
	Altirhinus         110?000100011?0000???????210101110011000??011001000?0?10000111011000002??????0000101001?11?000001?1110100??1
	Batyrosaurus       ??????????????000?0000?10??????1?0011?0?1?0110010001111?0?0?11012000012??????????10?0???11??????????????????
	Probactrosaurus    1101000?00010?000?0000010??01001110010?01?011001000111110?0011012100011??0???00001010?1?11?00000111110100??1
	Eolambia           ?101010?00010?????000?0?02??10011100?0?010???011000111??000011012100121?????????????0??????00??0?1????10????
	Protohadros        ?101010?0001000001???????210100111001010??0111110001111?010011012100120?????????????????????????????????????
	Shangmiaosaurus    ???????????????????????????010021????????????00100011?1?????21?121????0?????????????????????????????????????
	Bactrosaurus       1101010?000100000000000102101001120010001001100100011111110021012100120?001??10001010????1?00001111111211??2
	Levnesovia         ?????????????0000?0100010??01001120010?010???001???11?1?110??1012100120???????000???0??????00????????1?1???2
	Tethyshadros       11010?010001000000000?0??1?000?22?001010???1100101??11?111?120111100010101101101010102231210?10101111??0112?
	Telmatosaurus      1101010?00010?000?0000010210111?2?0?1?1010?1100100111222110021012100120?0????1?1??010????1??????1?111?21????
	Brachylophosaurus  111211110011100001001001121001122211111110111201111212221110221121112201011011111101022131111110101111211112
	Edmontosaurus      111211110011100001001001121001122211111110111201111212221110221121112201011011111101022131111110101111211112
	Parasaurolophus    111100111010111111101110221121222111111101111011112122211102211211122011110111111111221311111101111111211112
	Corythosaurus      111100011101011111110111022112122211111110111101111212221110221121112201111011111111122131111110111111211112
	Choyrodon          11011001000110000?1000110010100110011?01???100000001?010000121?12000010?????0000110????????????01??11120????

;

END;
BEGIN ASSUMPTIONS;
	TYPESET * UNTITLED   =  unord:  1 -  3 5 -  25 27 -  29 31 -  32 35 -  45 47 -  51 53 57 -  60 63 -  64 66 -  68 71 -  107, ord:  4 26 30 - 33\3 34 46 52 54 -  56 61 -  62 65 69 -  70 108;

END;

BEGIN MESQUITECHARMODELS;
	ProbModelSet * UNTITLED   =  'Mk1 (est.)':  1 -  108;
END;

Begin MESQUITE;
		MESQUITESCRIPTVERSION 2;
		TITLE AUTO;
		tell ProjectCoordinator;
		timeSaved 1422383821000;
		getEmployee #mesquite.minimal.ManageTaxa.ManageTaxa;
		tell It;
			setID 0 2189964284495060040;
		endTell;
		getEmployee #mesquite.charMatrices.ManageCharacters.ManageCharacters;
		tell It;
			setID 0 4882997362186523162;
			mqVersion 301;
			checksumv 0 3 3481143591 null  getNumChars 108 numChars 108 getNumTaxa 26 numTaxa 26   short true   bits 15   states 15   sumSquaresStatesOnly 6972.0 sumSquares 6972.0 longCompressibleToShort false usingShortMatrix true   NumFiles 1 NumMatrices 1;
			mqVersion;
		endTell;
		getWindow;
		tell It;
			suppress;
			setResourcesState false false 171;
			setPopoutState 400;
			setExplanationSize 0;
			setAnnotationSize 0;
			setFontIncAnnot 0;
			setFontIncExp 0;
			setSize 1493 572;
			setLocation 8 22;
			setFont SanSerif;
			setFontSize 10;
			getToolPalette;
			tell It;
			endTell;
			desuppress;
		endTell;
		getEmployee  #mesquite.charMatrices.BasicDataWindowCoord.BasicDataWindowCoord;
		tell It;
			showDataWindow #4882997362186523162 #mesquite.charMatrices.BasicDataWindowMaker.BasicDataWindowMaker;
			tell It;
				getWindow;
				tell It;
					setExplanationSize 30;
					setAnnotationSize 20;
					setFontIncAnnot 0;
					setFontIncExp 0;
					setSize 1322 500;
					setLocation 8 22;
					setFont SanSerif;
					setFontSize 10;
					getToolPalette;
					tell It;
						setTool mesquite.charMatrices.BasicDataWindowMaker.BasicDataWindow.ibeam;
					endTell;
					setTool mesquite.charMatrices.BasicDataWindowMaker.BasicDataWindow.ibeam;
					colorCells  #mesquite.charMatrices.NoColor.NoColor;
					colorRowNames  #mesquite.charMatrices.TaxonGroupColor.TaxonGroupColor;
					colorColumnNames  #mesquite.charMatrices.CharGroupColor.CharGroupColor;
					colorText  #mesquite.charMatrices.NoColor.NoColor;
					setBackground White;
					toggleShowNames on;
					toggleShowTaxonNames on;
					toggleTight off;
					toggleThinRows off;
					toggleShowChanges on;
					toggleSeparateLines off;
					toggleShowStates on;
					toggleAutoWCharNames on;
					toggleAutoTaxonNames off;
					toggleShowDefaultCharNames off;
					toggleConstrainCW on;
					toggleBirdsEye off;
					toggleShowPaleGrid off;
					toggleShowPaleCellColors off;
					toggleShowPaleExcluded off;
					togglePaleInapplicable on;
					toggleShowBoldCellText off;
					toggleAllowAutosize on;
					toggleColorsPanel off;
					toggleDiagonal on;
					setDiagonalHeight 80;
					toggleLinkedScrolling on;
					toggleScrollLinkedTables off;
				endTell;
				showWindow;
				getWindow;
				tell It;
					forceAutosize;
				endTell;
				getEmployee #mesquite.charMatrices.ColorByState.ColorByState;
				tell It;
					setStateLimit 9;
					toggleUniformMaximum on;
				endTell;
				getEmployee #mesquite.charMatrices.ColorCells.ColorCells;
				tell It;
					setColor Red;
					removeColor off;
				endTell;
				getEmployee #mesquite.categ.StateNamesStrip.StateNamesStrip;
				tell It;
					showStrip off;
				endTell;
				getEmployee #mesquite.charMatrices.AnnotPanel.AnnotPanel;
				tell It;
					togglePanel off;
				endTell;
				getEmployee #mesquite.charMatrices.CharReferenceStrip.CharReferenceStrip;
				tell It;
					showStrip off;
				endTell;
				getEmployee #mesquite.charMatrices.QuickKeySelector.QuickKeySelector;
				tell It;
					autotabOff;
				endTell;
				getEmployee #mesquite.charMatrices.SelSummaryStrip.SelSummaryStrip;
				tell It;
					showStrip off;
				endTell;
				getEmployee #mesquite.categ.SmallStateNamesEditor.SmallStateNamesEditor;
				tell It;
					panelOpen true;
				endTell;
			endTell;
		endTell;
		getEmployee  #mesquite.charMatrices.ManageCharacters.ManageCharacters;
		tell It;
			showCharacters #4882997362186523162 #mesquite.lists.CharacterList.CharacterList;
			tell It;
				setData 0;
				getWindow;
				tell It;
					newAssistant  #mesquite.lists.DefaultCharOrder.DefaultCharOrder;
					newAssistant  #mesquite.lists.CharListInclusion.CharListInclusion;
					newAssistant  #mesquite.lists.CharListPartition.CharListPartition;
					newAssistant  #mesquite.parsimony.CharListParsModels.CharListParsModels;
					newAssistant  #mesquite.charMatrices.SortsInCharList.SortsInCharList;
					setExplanationSize 30;
					setAnnotationSize 20;
					setFontIncAnnot 0;
					setFontIncExp 0;
					setSize 1322 500;
					setLocation 8 22;
					setFont SanSerif;
					setFontSize 10;
					getToolPalette;
					tell It;
					endTell;
					setActive;
				endTell;
				showWindow;
				getEmployee #mesquite.lists.CharListAnnotPanel.CharListAnnotPanel;
				tell It;
					togglePanel off;
				endTell;
			endTell;
		endTell;
		getEmployee  #mesquite.charMatrices.ManageCharModels.ManageCharModels;
		tell It;
			showModels  #mesquite.lists.ModelsList.ModelsList;
			tell It;
				getWindow;
				tell It;
					newAssistant  #mesquite.lists.ModelsListType.ModelsListType;
					newAssistant  #mesquite.lists.ModelsListParadigm.ModelsListParadigm;
					newAssistant  #mesquite.lists.ModelsListWhole.ModelsListWhole;
					newAssistant  #mesquite.lists.ModelsListDatatype.ModelsListDatatype;
					setExplanationSize 30;
					setAnnotationSize 20;
					setFontIncAnnot 0;
					setFontIncExp 0;
					setSize 1322 500;
					setLocation 8 22;
					setFont SanSerif;
					setFontSize 10;
					getToolPalette;
					tell It;
					endTell;
				endTell;
				showWindow;
			endTell;
		endTell;
		endTell;
end;
