# Supplementary material for: A new iguanodontian (Dinosauria: Ornithopoda) from the Early Cretaceous of Mongolia
Source: PeerJ. 2018 Aug 3;6:e5300. doi: 10.7717/peerj.5300 (PMC6078070; doi:10.7717/peerj.5300)
Supplement: Supplemental Information 4 [file peerj-06-5300-s004.nex]

#NEXUS
[written Sat Dec 30 09:06:26 EST 2017 by Mesquite  version 3.2 (build 801) at Terrys-MacBook-Pro-2.local/192.168.0.17]

BEGIN TAXA;
	TITLE Taxa;
	DIMENSIONS NTAX=28;
	TAXLABELS
		Lesothosaurus_diagnosticus Hypsilophodon_foxii Rhabdodontids Tenontosaurs Dryosaurids Camptosaurus_dispar Mantellisaurus_atherfieldensis Iguanodon_bernissartensis Ouranosaurus_nigeriensis Altirhinus_kurzanovi Eolambia_caroljonesa Jinzhousaurus_yangi Hypselospinus_fittoni Barilium_dawsoni Equijubus_normani Probactrosaurus_gobiensis Bactrosaurus_johnsoni Tethyshadros_insularis Parasaurolophus_walkeri Saurolophusos_borni Edmontosaurus_regalis Telmatosaurus_transsylvanicus Bolong_yixianensis Proa_valdearinnoensis Gilmoreosaurus_mongoliensis Batyrosaurus_rozhdestvenskyi Levnesovia_transoxiana Choyrodon_barsboldi 
	;

END;


BEGIN CHARACTERS;
	TITLE  Character_Matrix;
	DIMENSIONS  NCHAR=105;
	FORMAT DATATYPE = STANDARD GAP = - MISSING = ? SYMBOLS = "  0 1 2 3 4";
	MATRIX
	Lesothosaurus_diagnosticus      000000001000000000000000000000000000000000000000000000000000000000000000000000000000000000000000000000000
	Hypsilophodon_foxii             1000000001000101010000?0101120000000?00000000000000000101000011111010000010000000000000000001000010000000
	Rhabdodontids                   100100000101010101000?11?1112?00?10?100001120010000100111111011111111001?10010?????????1001111111000010?0
	Tenontosaurs                    110001000101010101??0?10111120100110111011000010000000101111011111011001110011000000001000302100210101000
	Dryosaurids                     01010101110010?010000000000011000100001010100000000000101111012211020000000000?0000?00?000102011120002010
	Camptosaurus_dispar             01011101110000?0?0001000000??1000110001111100010000000111112012211120001101010110100101000102011120001000
	Mantellisaurus_atherfieldensis  011111021200101010011000000011000112011111111111110100111212112211121111101111121110111101103102120113111
	Iguanodon_bernissartensis       011111021200101010011000000011100112011111111111110100111212112211121111101111121110111112103111120113111
	Ouranosaurus_nigeriensis        02111111120000102011100000001100011101111211212001000011121211221112111210111112111011100111411112?1131??
	Altirhinus_kurzanovi            0111110113100010200110000000110001110?1?1111121111000121121211221112?????0111112?11011100111310102?11???1
	Eolambia_caroljonesa            ?111110???????102011100000001?00?11?01?1??1?102101000121121211231122??11??111113?11011?101113?111211131?1
	Jinzhousaurus_yangi             0111110213101010?0001?000000110?01220?1?11111110?10000?112?20122111211?1101111121110111?01112?0112?1131??
	Hypselospinus_fittoni           ????????????????????????????????????????????111001???0?1121211221112?1131?111112111011?0011031111201131?1
	Barilium_dawsoni                ??????????????????????????????????????????????1111???0?1121211221112?1?11?11111211101??101013111?201131?1
	Equijubus_normani               0111110113101010?0001?0100001110?111011?11111111?1010121121211221112111??0?1??????1????0011??11??????????
	Probactrosaurus_gobiensis       011111011?1?1010?00?1001?00?1?00?11?011?1111121111010121121211231122?111?0122213?12011?001113111120113121
	Bactrosaurus_johnsoni           011111011310?01020111100000?21001111011112111112121111222222122322221111?01222?422212??003123111121223122
	Tethyshadros_insularis          01111102131010?0?0100?0100022?0001110?1?11111111111111??2222?2232?2311?11012222422212?100422311202?2??121
	Parasaurolophus_walkeri         0111110213100010202211000002210112222111121?2212121112222323121422231121102222242221211014224111121224122
	Saurolophusos_borni             0311111213101010202211010002211112222111121?2012121112222323121422231121102222242221211014224102021224122
	Edmontosaurus_regalis           0311111213100010202211010002211111102111121?2012121012222323121422231121102222242221211014224102021224122
	Telmatosaurus_transsylvanicus   ?111110??31?1??0??011????0022?10?112011???1??011121102222323211322221111??2?2?????????????????????12141??
	Bolong_yixianensis              011111021?101010?00???0?????????0???0?11111?11?001???0211212112211121??1?01?1112111111110322??1112?11?1?1
	Proa_valdearinnoensis           ?111110??200????20?0????000?2?10?11??11?1011111111???021121211221112???????????????????1031121????01141??
	Gilmoreosaurus_mongoliensis     ?1??1????31?1??02012110??0022?10????0???11?1111??2????22221322142?12?121??2?22?42?1????0132231111212231?1
	Batyrosaurus_rozhdestvenskyi    ???????????0?????00110???00?1?0??11??1?11111?010010100?1121211221012??1????2???????011???????????????????
	Levnesovia_transoxiana          0???????????????1?12?1??????2?000110?11112111111011????1222212221112?1?1?????2???????????1??3????????3??2
	Choyrodon_barsboldi             11110100131000102001100000002?01?100011?111?111101000?21?2?11?231??2??????2?????????????021?3?01221?111??

;

END;
BEGIN ASSUMPTIONS;
	TYPESET * UNTITLED   =  unord:  1 -  105;

END;

BEGIN MESQUITECHARMODELS;
	ProbModelSet * UNTITLED   =  'Mk1 (est.)':  1 -  105;
END;

Begin MESQUITE;
		MESQUITESCRIPTVERSION 2;
		TITLE AUTO;
		tell ProjectCoordinator;
		timeSaved 1514642787053;
		getEmployee #mesquite.minimal.ManageTaxa.ManageTaxa;
		tell It;
			setID 0 1398910249298700924;
		endTell;
		getEmployee #mesquite.charMatrices.ManageCharacters.ManageCharacters;
		tell It;
			setID 0 6260831915979750918;
			mqVersion 320;
			checksumv 0 3 2510391250 null  getNumChars 105 numChars 105 getNumTaxa 28 numTaxa 28   short true   bits 31   states 31   sumSquaresStatesOnly 21255.0 sumSquares 21255.0 longCompressibleToShort false usingShortMatrix true   NumFiles 1 NumMatrices 1;
			mqVersion;
		endTell;
		getWindow;
		tell It;
			suppress;
			setResourcesState false false 115;
			setPopoutState 300;
			setExplanationSize 0;
			setAnnotationSize 0;
			setFontIncAnnot 0;
			setFontIncExp 0;
			setSize 1223 671;
			setLocation 57 23;
			setFont SanSerif;
			setFontSize 10;
			getToolPalette;
			tell It;
			endTell;
			desuppress;
		endTell;
		getEmployee  #mesquite.minimal.ManageTaxa.ManageTaxa;
		tell It;
			showTaxa #1398910249298700924 #mesquite.lists.TaxonList.TaxonList;
			tell It;
				setTaxa #1398910249298700924;
				getWindow;
				tell It;
					newAssistant  #mesquite.lists.TaxonListCurrPartition.TaxonListCurrPartition;
					setExplanationSize 30;
					setAnnotationSize 20;
					setFontIncAnnot 0;
					setFontIncExp 0;
					setSize 1108 599;
					setLocation 57 23;
					setFont SanSerif;
					setFontSize 10;
					getToolPalette;
					tell It;
						setTool mesquite.lists.TaxonList.TaxonListWindow.ibeam;
					endTell;
				endTell;
				showWindow;
				getEmployee #mesquite.lists.ColorTaxon.ColorTaxon;
				tell It;
					setColor Red;
					removeColor off;
				endTell;
				getEmployee #mesquite.lists.TaxonListAnnotPanel.TaxonListAnnotPanel;
				tell It;
					togglePanel off;
				endTell;
			endTell;
		endTell;
		getEmployee  #mesquite.charMatrices.BasicDataWindowCoord.BasicDataWindowCoord;
		tell It;
			showDataWindow #6260831915979750918 #mesquite.charMatrices.BasicDataWindowMaker.BasicDataWindowMaker;
			tell It;
				getWindow;
				tell It;
					setExplanationSize 30;
					setAnnotationSize 20;
					setFontIncAnnot 0;
					setFontIncExp 0;
					setSize 1108 599;
					setLocation 57 23;
					setFont SanSerif;
					setFontSize 10;
					getToolPalette;
					tell It;
						setTool mesquite.charMatrices.BasicDataWindowMaker.BasicDataWindow.ibeam;
					endTell;
					setActive;
					setTool mesquite.charMatrices.BasicDataWindowMaker.BasicDataWindow.ibeam;
					colorCells  #mesquite.charMatrices.NoColor.NoColor;
					colorRowNames  #mesquite.charMatrices.TaxonGroupColor.TaxonGroupColor;
					colorColumnNames  #mesquite.charMatrices.CharGroupColor.CharGroupColor;
					colorText  #mesquite.charMatrices.NoColor.NoColor;
					setBackground White;
					toggleShowNames on;
					toggleShowTaxonNames on;
					toggleTight off;
					toggleThinRows off;
					toggleShowChanges on;
					toggleSeparateLines off;
					toggleShowStates on;
					toggleAutoWCharNames on;
					toggleAutoTaxonNames off;
					toggleShowDefaultCharNames off;
					toggleConstrainCW on;
					toggleBirdsEye off;
					toggleShowPaleGrid off;
					toggleShowPaleCellColors off;
					toggleShowPaleExcluded off;
					togglePaleInapplicable on;
					toggleShowBoldCellText off;
					toggleAllowAutosize on;
					toggleColorsPanel off;
					toggleDiagonal on;
					setDiagonalHeight 80;
					toggleLinkedScrolling on;
					toggleScrollLinkedTables off;
				endTell;
				showWindow;
				getWindow;
				tell It;
					forceAutosize;
				endTell;
				getEmployee #mesquite.charMatrices.AlterData.AlterData;
				tell It;
					toggleBySubmenus off;
				endTell;
				getEmployee #mesquite.charMatrices.ColorByState.ColorByState;
				tell It;
					setStateLimit 9;
					toggleUniformMaximum on;
				endTell;
				getEmployee #mesquite.charMatrices.ColorCells.ColorCells;
				tell It;
					setColor Red;
					removeColor off;
				endTell;
				getEmployee #mesquite.categ.StateNamesStrip.StateNamesStrip;
				tell It;
					showStrip off;
				endTell;
				getEmployee #mesquite.charMatrices.AnnotPanel.AnnotPanel;
				tell It;
					togglePanel off;
				endTell;
				getEmployee #mesquite.charMatrices.CharReferenceStrip.CharReferenceStrip;
				tell It;
					showStrip off;
				endTell;
				getEmployee #mesquite.charMatrices.QuickKeySelector.QuickKeySelector;
				tell It;
					autotabOff;
				endTell;
				getEmployee #mesquite.charMatrices.SelSummaryStrip.SelSummaryStrip;
				tell It;
					showStrip off;
				endTell;
				getEmployee #mesquite.categ.SmallStateNamesEditor.SmallStateNamesEditor;
				tell It;
					panelOpen true;
				endTell;
			endTell;
		endTell;
		endTell;
end;
